# Supplementary material for: The link between antibiotic resistance level and soil physico-chemical properties
Source: Front Microbiol. 2025 May 7;16:1584660. doi: 10.3389/fmicb.2025.1584660 (PMC12092422; doi:10.3389/fmicb.2025.1584660)
Supplement: Supplementary file 1 [file Table_1.XLSX]

## Sheet: Table S1
Table S1. Soil sample dataset
Sample information			Physicochemical properties																								Abundance of ARGs and MGEs
Sample ID	Latitude	Longitude	pH-value	Water content	Humus	Sand	Silt	Clay	Total nitrogen	Carbon to nitrogen (C/N)	Phosphorous	Potassium	Magnesium	Iron	Manganese	Copper	Zinc	Boron	Arsenic	Lead	Chromium	Nickel	Vanadium	Mercury	Aluminium	Calcium	MGE					Vancomycin	Aminoglycoside				Sulfonamide	MLSB			Phenicol		Beta Lactam
			-	%	%	%	%	%	%	ratio	mg/kg	mg/kg	mg/kg	mg/kg	mg/kg	mg/kg	mg/kg	mg/kg	mg/kg	mg/kg	mg/kg	mg/kg	mg/kg	mg/kg	g/kg	g/kg	intI1_1	orf37-IS26	IncP_oriT	IncW_trwAB	Tn5	vanA	aac3-VI	aph3-ib	aac(6')-Ib_3	aph3-via	sul1_1	mphA_1	ermB_1	ermF_1	floR_1	cmlA_2	blaCTX-M_2	blaCTX-M	blaOXA48	blaCMY2	blaVIM	blaTEM	blaOXA58
Manured1	53.1563	19.5627	6.1	12	2.3	65.9	27.7	6.5	0.12	11	92	177	70	265	101	3.4	3.8	0.4	2.4	9.2	10.6	6.2	12.3	0.03	7.3	1.34	0	0.115023	0.004139	0.001951	9.05e-05	0.326088	0.672839	0.13742	0.003988	0	0.027017	0.063961	0	0	0.019148	0.002957	0.025091	0.012633	0.011665	0.007332	0.000712	0.000316	0
Nonmanured1	53.1562	19.562	5.7	16	2.6	64.5	28.7	6.9	0.137	11.02	97	106	77	278	79	1.6	5.3	0.3	2.6	11.2	12	6.3	13.7	0.03	8.1	1.52	0.504642	0.110849	0.003929	0.002062	0.000167	0.3423	0.571701	0.138536	0.005214	0	0.036482	0.082089	0	0	0.022225	0.00348	0.02382	0.014868	0.012988	0.00848	0.000676	0.000429	0
Manured2	51.5411	21.7755	7.2	20	3.8	41.7	45.7	12.6	3	7.91	99	733	220	1937	3.76	8.8	12.8	3.1	4	11.2	17.4	19	19.7	0.05	11	4.84	0.66742	0.133046	0.00529312	0.0025038	0.000489411	0.395021	0.751754	0.180909	0.00445096	0.000274039	0.0408553	0.0760627	0.000167139	0.000422137	0.0233301	0.00359033	0.0202397	0.0164398	0.0169606	0.0080136	0.000765311	0.00040029	0
Nonmanured2	51.5413	21.7735	5.7	26	2.9	34.8	53.4	11.8	0.152	10.92	61	120	102	541	308	7.5	1433.5	0.6	4.1	700.4	128.4	18.1	20.1	0.05	11	2.01	0.679871	0.133972	0.00532993	0.00324702	0.000127107	0.450625	0.90021	0.14047	0.00810672	0	0.0350769	0.0959438	0	0	0.0225353	0.00443556	0.0284256	0.0174173	0.0210992	0.00957397	0.001011	0.000464618	0
Forest1	53.1317	19.6423	4.5	6	1.9	82.3	12.6	5.1	0.07	17.19	79	33	12	153	70	1	1.3	0.2	2.2	11.8	7.2	4.1	24.4	0.02	6.4	0.579	0	0.044194	0.00181	0.001612	0	0.165702	0.45219	0.053044	0.002472	0	0.01055	0.021793	0	0	0.005154	0.000738	0.008144	0.008881	0.004364	0.006554	0.000475	9.16e-05	0
Forest2	53.592	21.5235	5.24	3	1.8	92.8	2.7	4.6	0.073	13.97	117	14	28	144	26	1.7	2.9	0	1.51	5.86	3.29	0.96	6.14	0.02	4.1	0.51	0	0.00077	0	0	0	0	0.032842	0.000728	0.000475	0	0.000567	0.001135	0	0	0	0	0.000135	0.000274	0.000193	0	0	0	0
[truncated: 9 more columns]

## Sheet: Table S2
Table S2. Results of statistical analyses
T-test - genes in field and forest soils
Group	Gene	P value	Mean of Field	Mean of Forest	Difference	SE of difference	t ratio	df
MGE	intI1_1	0,062278	0,463	0	0,463	0,1594	2,904	3
Vancomycin	vanA	0,143624	0,3785	0,08285	0,2957	0,08751	3,378	1,239
Aminoglycoside	aac3-VI	0,235547	0,7241	0,2425	0,4816	0,2208	2,181	1,226
Aminoglycoside	aph3-ib	0,095367	0,1493	0,02689	0,1224	0,0282	4,342	1,34
Aminoglycoside	aac(6')-Ib_3	0,068028	0,00544	0,001474	0,003966	0,001361	2,915	2,77
Aminoglycoside	aph3-via	0,391002	0,0000685100	0	0,0000685100	0,0000685100	1	3
MGE	orf37-IS26	0,114409	0,1232	0,02248	0,1007	0,02253	4,472	1,156
MGE	IncP_oriT	0,109587	0,004673	0,000905	0,003768	0,0009782	3,852	1,352
MGE	IncW_trwAB	0,263588	0,002441	0,000806	0,001635	0,000858	1,906	1,276
MGE	Tn5	0,09724	0,0002185	0	0,0002185	9,16E-05	2,384	3
Sulfonamide	sul1_1	0,049614	0,03486	0,005559	0,0293	0,005767	5,08	1,718
MLSB	mphA_1	0,035091	0,07951	0,01146	0,06805	0,01228	5,54	1,892
MLSB	ermB_1	0,391002	0,0000417800	0	0,0000417800	0,0000417800	1	3
MLSB	ermF_1	0,391002	0,0001055	0	0,0001055	0,0001055	1	3
Phenicol	floR_1	0,05767	0,02181	0,002577	0,01923	0,002735	7,031	1,263
Phenicol	cmlA_2	0,011967	0,003616	0,000369	0,003247	0,0004795	6,771	2,462
Beta Lactam	blaCTX-M_2	0,083629	0,02439	0,00414	0,02025	0,004347	4,659	1,374
Beta Lactam	blaCTX-M	0,226512	0,01534	0,004578	0,01076	0,004428	2,43	1,12
Beta Lactam	blaOXA48	0,019663	0,01568	0,002279	0,0134	0,00298	4,497	3,061
Beta Lactam	blaCMY2	0,360995	0,00835	0,003277	0,005073	0,003311	1,532	1,042
Beta Lactam	blaVIM	0,233556	0,0007911	0,0002375	0,0005536	0,0002492	2,221	1,209
Beta Lactam	blaTEM	0,022632	0,0004025	0,0000458000	0,0003567	0,0000556900	6,404	2,031
Beta Lactam	blaOXA58		0	0	0	0
Colistin	mcr1	0,174394	0,01233	0,003125	0,009208	0,00306	3,009	1,169
Colistin	mcr3		0	0	0	0
Quinolone	qnrB	0,233663	0,005259	0,001554	0,003705	0,001612	2,299	1,154
Quinolone	qnrA	0,010862	0,0001718	0	0,0001718	3,03E-05	5,671	3
Quinolone	qnrS_1	0,000028	0,0000962500	0	0,0000962500	0,0000022580	42,62	3
Tetracycline	tetW	0,278186	0,003157	0,000192	0,002965	0,002251	1,317	3,044
Tetracycline	tetM_2	0,355809	0,0007887	0	0,0007887	0,0007243	1,089	3
Tetracycline	tetO_1	0,391002	0,000148	0	0,000148	0,000148	1	3
Trimethoprim	dfrA1_1	0,277946	0,0004735	0	0,0004735	0,0003582	1,322	3
T-test - physicochemical factors in field and forest soils
Factor	Unit	P value	Mean of Field	Mean of Forest	Difference	SE of difference	t ratio	df
pH-value	-	0,087901	6,175	4,87	1,305	0,5124	2,547	2,871
Water content	%	0,014177	18,5	4,5	14	3,342	4,19	3,95
Humus	%	0,046214	2,9	1,85	1,05	0,3279	3,202	3,139
Sand	%	0,020144	51,73	87,55	-35,83	9,495	3,773	3,935
Silt	%	0,020945	38,88	7,65	31,23	8,062	3,873	3,683
Clay	%	0,061963	9,45	4,85	4,6	1,618	2,844	3,143
total nitrogen	%	0,071419	0,1728	0,0715	0,1013	0,03703	2,734	3,01
Carbon to nitrogen	ratio	0,134919	10,21	15,58	-5,368	1,784	3,009	1,481
Phosphorus	mg/kg	0,674958	87,25	98	-10,75	20,97	0,5126	1,461
Potassium	mg/kg	0,181713	284	23,5	260,5	150,8	1,728	3,024
Magnesium	mg/kg	0,065809	117,3	20	97,25	35,84	2,714	3,296
Iron	mg/kg	0,225692	755,3	148,5	606,8	399	1,521	3,001
Manganese	mg/kg	0,343323	122,9	48	74,94	68,72	1,09	3,584
Copper	mg/kg	0,098403	5,325	1,35	3,975	1,729	2,3	3,244
Zinc	mg/kg	0,385022	363,9	2,1	361,8	356,6	1,015	3
Boron	mg/kg	0,232486	1,1	0,1	1	0,677	1,477	3,131
Arsenic	mg/kg	0,071219	3,275	1,855	1,42	0,5668	2,505	3,713
Lead	mg/kg	0,386962	183	8,83	174,2	172,5	1,01	3,002
Chromium	mg/kg	0,29087	42,1	5,245	36,86	28,87	1,277	3,028
Nickel	mg/kg	0,06649	12,4	2,53	9,87	3,887	2,539	3,845
Vanadium	mg/kg	0,918634	16,45	15,27	1,18	9,349	0,1262	1,099
Mercury	mg/kg	0,040519	0,04	0,02	0,02	0,005774	3,464	3
Aluminium	g/kg	0,088127	9,35	5,25	4,1	1,502	2,729	2,496
Calcium	g/kg	0,104288	2,428	0,5445	1,883	0,8173	2,304	3,011

## Sheet: Table S3
Table S3. List of target genes screened
Target type	Target group	Target gene	Forward primer	Reverse primer
Bacterial abundance	16S rRNA gene	16S rRNA	GGGTTGCGCTCGTTGC	ATGGYTGTCGTCAGCTCGTG
MGE	Class 1 Integron integrase	intI1_1	CGAACGAGTGGCGGAGGGTG	TACCCGAGAGCTTGGCACCCA
MGE	Insertion sequence	orf37-IS26	GCCGGGTTGTGCAAATAGAC	TGGCAATCTGTCGCTGCTG
MGE	IncP type plasmids	IncP_oriT	CAGCCTCGCAGAGCAGGAT	CAGCCGGGCAGGATAGGTGAAGT
MGE	IncW type plasmids	IncW_trwAB	AGCGTATGAAGCCCGTGAAGGG	AAAGATAAGCGGCAGGACAATAACG
MGE	Transposon	Tn5	TCAGAGGCAGCGGTATACGA	GGTTGATTCAGTTAAAGTACGTAAAACTTT
ARG	Vancomycin resistance gene	vanA	GGGCTGTGAGGTCGGTTG	TTCAGTACAATGCGGCCGTTA
ARG	Aminoglycoside resistance gene	aac3-VI	CGTCACTTATTCGATGCCCTTAC	GTCGGGCGCGGCATA
ARG	Aminoglycoside resistance gene	aph3-ib	AACAGGTTTGGGAGGCGATG	CGCAACAAGCCTCTCCTGAA
ARG	Aminoglycoside resistance gene	aac(6')-Ib_3	AGAAGCACGCCCGACACTT	GCTCTCCATTCAGCATTGCA
ARG	Aminoglycoside resistance gene	aph3-via	TCTCATGGCGATATCACGGATAG	TTTCCTCCGATGCATCCTCTC
ARG	Sulfonamide resistance gene	sul1_1	CGCACCGGAAACATCGCTGCAC	TGAAGTTCCGCCGCAAGGCTCG
ARG	MLSB resistance gene	mphA_1	CTGACGCGCTCCGTGTT	GGTGGTGCATGGCGATCT
ARG	MLSB resistance gene	ermB_1	TAAAGGGCATTTAACGACGAAACT	TTTATACCTCTGTTTGTTAGGGAATTGAA
ARG	MLSB resistance gene	ermF_1	CAGCTTTGGTTGAACATTTACGAA	AAATTCCTAAAATCACAACCGACAA
ARG	Phenicol resistance gene	floR_1	ATTGTCTTCACGGTGTCCGTTA	CCGCGATGTCGTCGAACT
ARG	Phenicol resistance gene	cmlA_2	TAGGAAGCATCGGAACGTTGAT	CAGACCGAGCACGACTGTTG
ARG	Betalactam resistance gene	blaCTX-M_2	GCCGCGGTGCTGAAGA	ATCGGATTATAGTTAACCAGGTCAGATTT
ARG	Betalactam resistance gene	blaCTX-M	CGTACCGAGCCGACGTTAA	CAACCCAGGAAGCAGGCA
ARG	Betalactam resistance gene	blaOXA48	TGTTTTTGGTGGCATCGAT	GTAAMRATGCTTGGTTCGC
ARG	Betalactam resistance gene	blaCMY2	GCGAGCAGCCTGAAGCA	CGGATGGGCTTGTCCTCTT
ARG	Betalactam resistance gene	blaVIM	GCACTTCTCGCGGAGATTG	CGACGGTGATGCGTACGTT
ARG	Betalactam resistance gene	blaTEM	CGCCGCATACACTATTCTCAG	GCTTCATTCAGCTCCGGTTC
ARG	Betalactam resistance gene	blaOXA58	GCAATTGCCTTTTAAACCTGA	CTGCCTTTTCAACAAAACCC
ARG	Colistin resistance gene	mcr1	CACATCGACGGCGTATTCTG	CAACGAGCATACCGACATCG
ARG	Colistin resistance gene	mcr3	CCAATCAAAATGAGGCGTTAGCATAT	TAACGAAATTGGCTGGAACAATCTC
ARG	Quinolone resistance gene	qnrB	GCGACGTTCAGTGGTTCAGA	GCTGCTCGCCAGTCGAA
ARG	Quinolone resistance gene	qnrA	AGGATTTCTCACGCCAGGATT	CCGCTTTCAATGAAACTGCAA
ARG	Quinolone resistance gene	qnrS_1	CCACTTTGATGTCGCAGATCTTC	CCCTCTCCATATTGGCATAGGAAA
ARG	Tetracycline resistance gene	tetW	ATGAACATTCCCACCGTTATCTTT	ATATCGGCGGAGAGCTTATCC
ARG	Tetracycline resistance gene	tetM_2	GCAATTCTACTGATTTCTGC	CTGTTTGATTACAATTTCCGC
ARG	Tetracycline resistance gene	tetO_1	ATGTGGATACTACAACGCATGAGATT	TGCCTCCACATGATATTTTTCCT
ARG	Trimethoprim resistance gene	dfrA1_1	GGAATGGCCCTGATATTCCA	AGTCTTGCGTCCAACCAACAG
